# Supplementary material for: Stakeholder views on secondary findings in whole-genome and whole-exome sequencing: a systematic review of quantitative and qualitative studies
Source: Genet Med. 2016 Sep 1;19(3):283–93. doi: 10.1038/gim.2016.109 (PMC5447864; doi:10.1038/gim.2016.109)
Supplement: Supplementary Information [file gim2016109x1.zip]

Archive with 5 entries (5 files):
- Mackley_SystematicReview_Table S7.docx
- Mackley_SystematicReview_SupplementaryMaterial_S1.pdf
- Mackley_SystematicReview_SupplementaryMaterial_S2S3.pdf
- Mackley_SystematicReview_SupplementaryMaterial_S4S5.pdf
- Mackley_SystematicReview_SupplementaryMaterial_S6.pdf
